# Supplementary material for: Osteocytes directly regulate osteolysis via MYD88 signaling in bacterial bone infection
Source: Nat Commun. 2022 Nov 4;13:6648. doi: 10.1038/s41467-022-34352-z (PMC9636212; doi:10.1038/s41467-022-34352-z)
Supplement: Supplementary file 4 — Source Data [file 41467_2022_34352_MOESM4_ESM.xlsx]

## Sheet: Fig.1b 
	Fig. 1b	Erosion area (%)															BS/BV (mm−1)															BV/TV (%)
		Male							Female								Male							Female								Male							Female
		Pam3CSK4			PBS		Pam3CSK4		Pam3CSK4			PBS		Pam3CSK4			Pam3CSK4			PBS		Pam3CSK4		Pam3CSK4			PBS		Pam3CSK4			Pam3			PBS		Pam3		Pam3			PBS		Pam3
	Dmp1-cre	−	−	+	−	+	−	+	−	−	+	−	+	−	+	Dmp1-cre	−	−	+	−	+	−	+	−	−	+	−	+	−	+	Dmp1-cre	−	−	+	−	+	−	+	−	−	+	−	+	−	+
	Myd88fl/fl	−/−	+/+	+/+	fl	fl	fl	fl	−/−	+/+	+/+	fl	fl	fl	fl	Myd88fl/fl	−/−	+/+	+/+	fl	fl	fl	fl	−/−	+/+	+/+	fl	fl	fl	fl	Myd88fl/fl	−/−	+/+	+/+	fl	fl	fl	fl	−/−	+/+	+/+	fl	fl	fl	fl
		3.33514	9.55537	7.34555	6.33514	5.75762	18.9226	6.22346	4.71141	10.1452	7.34555	6.22938	6.1948	11.6521	8.41698		20.3029	25.824	33.9218	22.9342	23.9852	31.109	22.545	18.5122	23.4069	29.5505	20.9173	23.5223	28.9166	22.8031		88.3712	77.9799	74.8268	83.5114	87.7222	75.2784	86.9401	88.4205	82.8553	83.8543	89.3223	87.0487	79.013	83.2983
		4.16773	9.76312	10.8563	3.43488	6.37595	8.41773	9.06511	3.43488	10.1628	10.8563	4.28895	3.6322	10.9785	4.53825		19.7084	24.5372	25.1185	22.8431	26.3647	33.7778	26.8053	20.3866	33.1119	32.8738	23.5399	22.117	28.8725	20.9397		87.096	80.561	81.765	84.6421	82.7933	75.3024	76.6799	86.1421	76.7653	80.9088	86.6929	87.1833	79.48	80.9255
		4.98652	7.50009	11.4101	4.16773	5.89829	13.0944	8.79399	4.16773	8.90357	11.4101	4.40179	6.46475	12.8612	7.39707		20.3866	27.4931	25.5524	22.7075	21.7589	28.2098	22.5747	19.5213	25.0274	25.0952	24.1623	23.6081	25.4771	24.6926		88.0638	80.4022	81.3319	84.6498	86.6289	75.9557	86.9966	87.7669	77.0811	76.7653	86.7406	87.5675	82.5676	84.4252
		4.71141	10.3732	12.0327	5.25517	6.24863	14.9897	5.45723	5.25517	10.8886	12.0327	3.7881	4.955	10.282	6.38687		20.0649	26.1651	24.3323	21.1139	24.2563	27.537	25.9898	19.6149	25.0988	33.1119	19.7441	21.0266	27.2475	24.6569		86.127	71.1352	79.2692	85.6336	85.721	77.1234	77.9955	87.396	84.248	83.4017	85.1499	81.4977	76.6087	80.7529
		4.75762	10.1154	14.2	4.71141	3.51914	9.39234	7.16609		11.1885			5.29959	12.0495	5.53439		17.3949	27.6129	25.8531	22.8878	20.2583	25.197	22.2275		25.0509			24.3063	26.3455	23.102		88.0712	73.5724	79.7831	81.8628	88.2391	80.4686	84.2131		80.2042			82.8624	82.2218	86.6963
						6.37828	7.52634	6.55138		11.0193			4.3198	13.3318	8.21783						21.1087	24.3718	20.7622		24.6826			22.9575	26.8715	23.9307						86.2158	80.3165	83.9913		82.4081			83.625	76.9799	86.93
						4.97736	10.0555	7.39707					3.94727	11.3019	7.26625						21.0266	25.5141	22.1826					24.3101	27.1212	24.7122						87.5675	83.6807	83.4843					82.5856	82.2936	84.8989
						3.85133		5.19511						12.4091	6.51271						21.7655		23.4447						26.0783	24.3616						85.1234		80.523						82.3745	84.2544
								7.16713						9.78111	5.02226								22.9529						33.1119	24.6473								82.7113						82.2155	84.4159
								7.29217							6.89377								22.5927							22.3275								84.7909							84.1842
								4.63718															22.3459															83.4198
	Sample size	5	5	5	5	8	7	11	4	6	4	4	7	9	10		5	5	5	5	8	7	11	4	6	4	4	7	9	10		5	5	5	5	8	7	11	4	6	4	4	7	9	10

## Sheet: Fig.1d
	Fig.1d	N.Oc/BS (mm−1)									Oc.S/BS (%)
		Male				Female					Male				Female
		PBS		Pam3CSK4		PBS		Pam3CSK4			PBS		Pam3CSK4		PBS		Pam3CSK4
	Dmp1-cre	−	+	−	+	−	+	−	+	Dmp1-cre	−	+	−	+	−	+	−	+
	Myd88fl/fl	fl	fl	fl	fl	fl	fl	fl	fl	Myd88fl/fl	fl	fl	fl	fl	fl	fl	fl	fl
		2.64664	0.945627	5.72708	0.975624	1.10005	1.20675	7.04197	2.05783		5.45987	3.5186	14.4801	2.82443	3.66209	3.2912	21.2824	5.66146
		1.10988	1.12687	8.68385	2.74913	1.21844	2.61455	6.83469	2.09145		3.32934	2.73495	22.9543	7.93913	3.16391	3.15725	20.12	6.137
		0.66492	1.38203	9.09249	2.5958	1.2657	0.604611	5.08202	2.13637		2.05156	2.77325	24.2466	7.08983	3.80233	3.12174	16.0548	5.62942
		1.39223	1.30054	5.72416	3.34208	2.15104	2.64217	4.72971	2.85961		3.01808	3.38645	20.4775	10.7928	4.21298	5.675	18.3523	7.88827
			1.58523	7.77388	1.89655		1.12536	7.88671	3.23214			3.77024	25.7391	5.04286		3.958	19.5665	8.73199
			1.58032	7.51944	1.33535		1.75851	7.23349	2.16652			2.62092	29.7742	3.59053		3.71567	14.3531	7.63078
			1.02075	9.42931	2.06925			6.6354	2.70638			5.12479	23.2931	12.7478			18.196	9.30956
					2.96406			5.49202	2.91764					7.60567			17.8233	13.3484
					0.829033			7.71637	4.54752					7.92857			24.5437	4.01561
					0.781712				1.91676					9.00164				4.09305
	Sample size	4	7	7	10	4	6	9	10		4	7	7	10	4	6	9	10

## Sheet: Fig.1e
	Fig. 1e	Rankl																	Opg																	Rankl/Opg ratio
		Male								Female									Male								Female									Male								Female
		Skin tissue				Bone tissue				Skin tissue				Bone tissue					Skin tissue				Bone tissue				Skin tissue				Bone tissue					Skin tissue				Bone tissue				Skin tissue				Bone tissue
		PBS		Pam3		PBS		Pam3		PBS		Pam3		PBS		Pam3			PBS		Pam3		PBS		Pam3		PBS		Pam3		PBS		Pam3			PBS		Pam3		PBS		Pam3		PBS		Pam3		PBS
	Dmp1-cre	−	+	−	+	−	+	−	+	−	+	−	+	−	+	−	+	Dmp1-cre	−	+	−	+	−	+	−	+	−	+	−	+	−	+	−	+	Dmp1-cre	−	+	−	+	−	+	−	+	−	+	−	+	−	+
	Myd88fl/fl	fl	fl	fl	fl	fl	fl	fl	fl	fl	fl	fl	fl	fl	fl	fl	fl	Myd88fl/fl	fl	fl	fl	fl	fl	fl	fl	fl	fl	fl	fl	fl	fl	fl	fl	fl	Myd88fl/fl	fl	fl	fl	fl	fl	fl	fl	fl	fl	fl	fl	fl	fl	fl
		0.050737	6.69995	5.58289	47.7993	7.59786	28.8203	108.935	46.0922	0.505459	2.35535	1.33503	0.961092	3.84495	47.6737	63.3983	32.0076		0.350262	0.962174	0.829522	0.890499	2.62181	1.03761	1.07136	0.90056	1.30142	0.232542	0.14589	0.107038	1.26565	2.28732	0.841632	1.57937		0.147416	7.0865	6.84928	54.6262	2.94919	28.2669	103.477	52.0869	0.332315	8.66631	7.82972	7.68257	2.5993	17.8334
		0.623392	1.45283	11.6998	34.6802	14.4902	24.2156	95.9117	53.9061	1.08658	8.59235	0.5415	2.34008	3.15164	52.7576	164.659	14.3249		0.386592	2.54181	0.687797	0.772213	1.80577	2.62885	1.38142	0.778666	1.47505	0.578495	0.140102	0.160391	4.75329	5.09759	2.06186	1.56374		1.64105	0.581681	17.3114	45.7043	8.16631	9.37438	70.6578	70.453	0.630281	12.7085	3.307	12.4833	0.567313	8.85525
		0.887504	1.29723	8.6898	10.1386	17.1736	0.873157	142.903	5.42709	0.639572	1.57228	4.5076	8.1082	29.9033	49.4679	158.424	81.5434		0.516279	0.729453	0.715214	0.604312	2.82141	2.76534	0.919153	0.117907	1.15996	0.425935	0.187408	0.320225	1.20849	7.78519	1.45766	1.34542		1.74944	1.80981	12.3648	17.0738	6.19453	0.321335	158.222	46.8425	0.471768	3.15841	20.5796	21.6646	21.1717	5.43669
		1.20312		0.303861	2.3895	13.9702	7.96488	194.801	36.1733	2.05474		1.44403	4.4474	40.2553		98.4011	62.2143		1.58245	0.623614	0.62185	1.58473	2.50455	1.76528	1.30976	0.92226	0.880791		0.0905563	0.216378	8.5756		1.00957	0.940015		0.773732		0.497282	1.5345	5.67655	4.59177	151.361	39.9161	1.99602		13.6439	17.5863	4.01642
		2.49237		0.299665	3.66433			56.8942	49.0751	0.913523		0.786943	1.93463	42.9412		175.414	81.8776		2.34993	1.01452	0.940718	0.740007	2.66949	1.17944	1.19444	1.49436	0.722747		0.0879268	0.113612	5.40772		1.29278	1.06363		1.07937		0.324183	5.03933			48.4748	33.4209	1.08147		7.65778	14.5698	6.79422
		0.742882		25.7143				124.172		0.800125		3.34675		35.3914		237.286	57.6321		1.24142	1.55997	0.885372		2.74947	3.23384	0.544426		0.460037		0.0878372	0.0471752	6.45427		1.44799	1.35395		0.608994		29.5571				232.113		1.48815		32.6005		4.69171
				4.41621				51.9627								149.338			0.573056		0.658263		0.872993		0.554252				0.132914				1.24736					6.82753				95.4108
	Average	1	3.15	8.10093	19.7344	13.308	15.4685	110.797	38.1348	1	4.17333	1.99364	3.55828	25.9146	49.9664	149.56	54.9333		1	1.23859	0.762676	0.918352	2.29222	2.10172	0.996401	0.842752	1	0.412324	0.124662	0.160803	4.61084	5.0567	1.33698	1.30769		1	3.15933	10.5331	24.7956	5.74664	10.6386	122.817	48.5439	1	8.17773	14.2698	14.7973	6.64012	10.7084
	Sample size	6	3	7	5	4	4	7	5	6	3	6	5	6	3	7	6		7	6	7	5	7	6	7	5	6	3	7	6	6	3	7	6		6	3	7	5	4	4	7	5	6	3	6	5	6	3
[truncated: 2 more columns]

## Sheet: Fig.2a
	Fig. 2a		Total CEJ-ABC (mm)									BV/TV (%)
			Male				Female					Male				Female
			Vehicle		Pg		Vehicle		Pg			Vehicle		Pg		Vehicle		Pg
		Rag1	+/+	−/−	+/+	−/−	+/+	−/−	+/+	−/−	Rag1	+/+	−/−	+/+	−/−	+/+	−/−	+/+	−/−
			1.88716	1.82351	2.21295	2.04101	1.72393	1.61048	1.87568	1.84042		84.9105	85.0914	82.3665	74.431	87.228	86.5855	66.3644	83.2157
			1.82418	1.77138	2.02441	1.90832	1.67595	1.68016	1.88347	1.69813		83.3083	86.444	74.6395	82.1149	86.4031	86.325	72.6887	74.7764
			1.8912	1.88541	2.38346	2.07195	1.68651	1.59491	1.73988	1.82848		80.374	84.8486	78.5138	80.0024	87.7284	87.1421	81.7045	73.8128
			1.9931	1.8744	2.25457	2.0701	1.7545	1.61844	2.10548	1.77091		83.744	82.3003	75.1625	75.4953	87.9423	86.2157	83.1018	81.2989
			1.99373	1.66497	2.10252	2.11339	1.74867	1.62016	1.95738	1.92679		83.3731	85.1778	82.8853	78.1013	86.9011	88.4427	78.6578	81.4867
			1.82532			2.03267			1.92041	1.91752		84.9971			77.4644			77.0099	85.0427
			1.75373						2.20964			86.444						78.9875
			1.76588						2.21793			85.2757						81.6794
		Sample size	8	5	5	6	5	5	8	6		8	5	5	6	5	5	8	6

## Sheet: Fig.2b
	Fig. 2b		Total CEJ-ABC (mm)									BV/TV (%)
			Male				Female					Male				Female
			Vehicle		Pg		Vehicle		Pg			Vehicle		Pg		Vehicle		Pg
		Dmp1-cre	−	+	−	+	−	+	−	+	Dmp1-cre	−	+	−	+	−	+	−	+
		Tlr2fl/fl	fl	fl	fl	fl	fl	fl	fl	fl	Tlr2fl/fl	fl	fl	fl	fl	fl	fl	fl	fl
			1.8008	1.52415	1.94121	1.74831	1.6645	1.88755	2.11616	1.62569		81.9643	81.12	60.4213	80.6855	83.8048	86.2815	71.5959	81.0954
			1.71336	1.59567	2.00612	1.86133	1.72389	1.74011	2.10272	1.65682		83.9821	75.8902	72.7788	79.7386	82.5412	84.2122	73.7855	82.3658
			1.63516	1.86408	2.12336	1.85933	1.67664	1.55554	1.93506	1.57872		81.9643	79.4858	72.7951	78.7381	84.708	78.9027	75.9783	77.7409
			1.60904	1.8752	2.07704	1.87461	1.78434	1.67047	2.10262	1.6714		77.0536	75.1664	75.0231	69.3951	81.9904	85.1624	79.2276	79.3784
			1.71213	1.6477	2.20524	1.79395		1.62464	2.11972	1.67371		79.7358	77.5712	73.671	85.3759		81.9351	76.2672	86.9885
					2.29905	1.79902		1.78815	2.0832	1.82667				67.3412	83.144		86.8988	79.0048	85.7591
					1.99302				1.83603	1.81991				71.7655				73.5225	85.8539
		Sample size	5	5	7	6	4	6	7	7		5	5	7	6	4	6	7	7

## Sheet: Fig.2c
	Fig. 2c		Total CEJ-ABC (mm)									BV/TV (%)
			Male				Female					Male				Female
			Vehicle		Pg		Vehicle		Pg			Vehicle		Pg		Vehicle		Pg
		Dmp1-cre	−	+	−	+	−	+	−	+	Dmp1-cre	−	+	−	+	−	+	−	+
		Myd88fl/fl	fl	fl	fl	fl	fl	fl	fl	fl	Myd88fl/fl	fl	fl	fl	fl	fl	fl	fl	fl
			2.29322	1.48621	2.28819	1.96504	1.66304	1.34812	1.83916	2.11421		87.5741	82.7831	68.4207	81.023	89.283	89.5558	76.305	90.4979
			2.25211	1.66042	2.27814	1.98124	1.50418	1.28772	1.96978	1.93903		84.1423	79.5551	70.6757	79.9943	88.3496	82.3115	78.7783	86.7241
			1.52221	2.10111	2.35104	1.91665	1.71882	1.91893	2.14608	1.76118		80.0268	81.0836	74.4397	77.4279	85.345	83.803	79.8021	87.3406
			1.76124	1.91823	2.38936	2.29216	1.75721	1.71471	2.19778	1.74504		80.5112	79.5292	76.8282	71.9383	84.4912	83.7783	71.7989	87.81
			1.48866	1.75823	2.29535	1.70375	1.48567	1.46388		1.55224		79.9942	77.8861	68.4099	73.9311	86.1119	85.4732		90.242
			1.41608	1.69032	2.2471	1.79954		1.39414		1.38154		84.7659	80.1438	68.0545	80.4372		90.8145		82.3679
			1.54666	1.74523	2.01558	1.54025		1.6182		1.2877		83.9097	80.7339	77.2218	86.5061		86.4761		83.9087
				1.91818	1.89382	1.93343		1.53009		1.47058			76.9359	79.5133	77.268		87.3819		83.2529
				2.0147	1.65667	1.46803				1.38315				67.9078	89.0382				88.3506
					2.22842	1.85579				1.45654				69.9856	90.326				89.6574
					2.29633	1.40901				1.36375				68.0328					86.5419
					2.11102	1.49761								73.6345
					2.21815	1.79132								76.0525
					1.97775									74.1948
					1.97535									78.5771
					2.18352									68.9562
					2.1502
		Sample size	7	9	17	13	5	8	4	11		7	8	16	10	5	8	4	11

## Sheet: Fig.2d
	Fig. 2d		N.Oc/BS (mm−1)									Oc.S/BS (%)
			Male				Female					Male				Female
			Vehicle		Pg		Vehicle		Pg			Vehicle		Pg		Vehicle		Pg
		Dmp1-cre	−	+	−	+	−	+	−	+	Dmp1-cre	−	+	−	+	−	+	−	+
		Tlr2fl/fl	fl	fl	fl	fl	fl	fl	fl	fl	Tlr2fl/fl	fl	fl	fl	fl	fl	fl	fl	fl
			1.09475	0.789814	2.47175	1.42771	0.610428	0.844177	3.18795	1.90198		2.58702	3.17452	8.71068	3.47666	1.36332	2.87204	5.72734	4.53673
			0.707882	0.684196	3.85142	0.661724	0.265606	0.94913	3.4866	1.4065		2.60555	2.3081	8.52998	5.71133	1.23249	3.13159	7.03668	2.81752
			0.69508	0.495319	2.24504	1.07967	1.0081	1.04625	3.2108	1.08487		2.42564	1.34361	4.88287	2.597	1.83215	3.95942	13.1508	7.42046
			0.368114	0.699248	1.40037	2.76636	0.766076	0.511699	2.14669	1.65458		1.41038	2.57526	13.0645	6.67694	3.84432	2.9901	6.74813	3.41206
				0.537016	1.92781	0.786296		0.641973	1.80298	1.65772			1.88341	4.15679	4.97668		1.56113	4.63093	5.43379
					3.68015	1.31726		0.527683	4.42643	0.797873				9.87956	3.72167		1.68954	11.9414	6.64046
					1.9898			0.786055	3.33845	1.87363				7.82601			2.35425	12.476	4.23845
		Sample size	4	5	7	6	4	7	7	7		4	5	7	6	4	7	7	7

## Sheet: Fig.2e
	Fig. 2e		N.Oc/BS (mm−1)									Oc.S/BS (%)
			Male				Female					Male				Female
			Vehicle		Pg		Vehicle		Pg			Vehicle		Pg		Vehicle		Pg
		Dmp1-cre	−	+	−	+	−	+	−	+	Dmp1-cre	−	+	−	+	−	+	−	+
		Myd88fl/fl	fl	fl	fl	fl	fl	fl	fl	fl	Myd88fl/fl	fl	fl	fl	fl	fl	fl	fl	fl
			0.480276	0.938098	2.45768	1.07248	0.523125	0.892872	4.25828	1.28102		1.66005	3.50632	6.43055	2.34993	2.21567	3.50541	7.1015	3.47992
			1.11981	0.671576	2.14434	1.77951	0.868489	0.44346	2.91649	2.10182		1.35121	1.81576	8.28871	3.39061	3.13915	2.60759	8.42415	2.09389
			0.96603	1.04804	3.38456	0.710961	1.00847	0.502017	3.90835	2.68181		3.23776	1.65656	8.81169	5.00268	3.92955	1.91641	8.63672	4.81297
			0.833836	1.0066	3.09401	1.89697	0.825224	0.612861	3.59307	1.11652		2.58155	2.27268	6.90601	0.744233	3.47992	2.31217	6.05221	2.29329
			1.02958	0.725438	3.09041	0.974803	0.502311	1.58032		1.21677		1.39223	2.60041	6.92478	4.81081	2.20482	2.43002		2.43794
				0.89016	2.92252	1.24775		1.02075		0.803908			3.76396	13.067	2.35973		1.30171		3.09146
					2.41921	1.14893				1.05659				8.94466	3.0743				3.91704
					4.01799	2.02432				0.829033				7.98144	4.76396				2.82443
					1.76091	1.82443				0.781712				10.864	3.86966				2.15714
					3.70899	1.29017								10.2706	4.08734
					2.74765	2.58808								8.05566	3.06925
					2.82443									6.32306
					2.74765									6.26469
					2.82443									4.48354
					2.74765									5.85272
		Sample size	5	6	15	11	5	6	4	9		5	6	15	11	5	6	4	9

## Sheet: Fig.2f
	Fig. 2f		Total CEJ-ABC (mm)									BV/TV (%)
			Male				Female					Male				Female
			Vehicle		Pg		Vehicle		Pg			Vehicle		Pg		Vehicle		Pg
		Rag1	+/+	−/−	+/+	−/−	+/+	−/−	+/+	−/−	Rag1	+/+	−/−	+/+	−/−	+/+	−/−	+/+	−/−
		Dmp1-cre	−	+	−	+	−	+	−	+	Dmp1-cre	−	+	−	+	−	+	−	+
		Myd88fl/fl	fl	fl	fl	fl	fl	fl	fl	fl	Myd88fl/fl	fl	fl	fl	fl	fl	fl	fl	fl
			1.77162	1.47833	1.81343	1.74566	1.86664	1.7572	2.12901	1.67011		81.0265	76.1959	66.1143	74.4069	79.8486	85.2415	76.0451	87.9232
			1.77341	1.75476	2.28968	1.69928	1.77162	1.92068	2.34185	1.99644		78.663	73.4911	69.3141	71.3522	83.9818	77.6138	71.3813	82.4759
			1.70264	1.63743	1.85145	1.77282	1.77341	1.74566	2.07321	1.76858		75.9876	75.797	67.2976	87.7909	84.7435	81.4079	73.7518	82.4103
			1.65526	1.68388	2.07321	1.798		1.99717		1.7681		83.1833	74.9212	67.1799	71.4959		81.297		75.8535
			1.84314	1.64635	2.05048	1.76074		1.60343		1.79732		81.0163	78.5147	69.7011	70.518		88.5093		80.961
						1.67348		1.77416		2.0265					74.4069		83.2719		83.1294
						1.68975				1.68774					74.3283				83.8193
										1.95835									84.3724
		Sample size	5	5	5	7	3	6	3	8		5	5	5	7	3	6	3	8

## Sheet: Fig.3a
	Fig. 3a	Erosion area (%)							BS/BV (mm−1)							BV/TV (%)
		PBS			Pam3				PBS			Pam3				PBS			Pam3
	Dmp1-cre	−	−	+	−	−	+	Dmp1-cre	−	−	+	−	−	+	Dmp1-cre	−	−	+	−	−	+
	Myd88	+	lsl	lsl	+	lsl	lsl	Myd88	+	lsl	lsl	+	lsl	lsl	Myd88	+	lsl	lsl	+	lsl	lsl
		7.49599	4.21352	6.04314	11.4218	6.15702	13.2588		23.1413	24.1353	23.6923	26.2065	24.3921	26.3635		82.277	85.5009	85.3151	75.6815	81.2624	78.5311
		6.96227	5.3003	6.89829	19.422	6.04744	14.6878		23.9449	22.3934	24.0946	27.7793	23.9754	28.4096		80.7912	83.1735	83.9221	78.3807	83.953	77.6571
		6.46934	3.84532	7.52655	16.8419	6.85158	11.6819		23.097	23.2886	25.5154	27.4007	24.357	28.8197		82.1119	84.9974	82.652	77.5453	82.1284	76.8077
		6.32917	5.04543		18.6676	5.29114	15.3037		24.8128	24.9478		25.8252	26.0263	30.0064		84.3975	84.2371		79.0435	86.0908	80.5997
		6.89829	4.94904		16.3799	6.61488	11.1068		22.5154	24.6518		27.8409	25.617	29.6362		82.9412	82.3714		75.9186	89.0236	78.0935
		3.7891	5.61997		13.9335	8.78579	11.9024		24.9405	25.8754		28.0424	25.4113	30.3502		81.9059	83.2218		77.849	83.3454	82.8236
		5.78399	5.71705		13.2426	8.36249			25.9902	24.3728		25.5594	25.2208			82.6192	85.5244		81.5489	86.2411
			5.40903		14.5169	7.24249				24.808		29.2193	25.0079				85.0119		78.0121	83.8244
			5.03705							25.5557							84.476
			4.9469
	Sample size	7	10	3	8	8	6		7	9	3	8	8	6		7	9	3	8	8	6

[truncated: 110 more sheets: Fig.3b, Fig.3c, Fig.3d, Fig.3f, Fig.3g, Fig. 4a, Fig.4b, Fig.4c, Fig.4d, Fig.4e, Fig.4f, Fig.5a, Fig.5b, Fig. 5c, Fig. 5d, Fig. 5e, Fig.5f, Fig.5g, Fig.6a, Fig.6b …]
